# Supplementary material for: In vivo imaging of palisades of Vogt in dry eye versus normal subjects using en-face spectral-domain optical coherence tomography
Source: PLoS One. 2017 Nov 27;12(11):e0187864. doi: 10.1371/journal.pone.0187864 (PMC5703550; doi:10.1371/journal.pone.0187864)
Supplement: S2 Table — (XLS) [file pone.0187864.s002.xls]

## Sheet: Normal
Patient	Sex	Age	OCT right eye sup	OCT right eye inf	OCT right eye nasal	OCT right eye temporal	OCT left eye sup	OCT left eye inf	OCT left eye nasal	OCT left eye temporal
1	1	55	2	2	1	1	2	2	1	1
2	0	19	2	2	1	1	2	2	1	1
3	1	37	2	3	1	1	2	3	1	1
4	1	79	2	2	1	1	1	2	1	1
5	0	24	2	2	2	1	2	2	2	1
6	1	57	3	3	1	2	3	3	1	1
7	0	21	2	2	1	2	2	1	1	1
8	0	36	2	2	1	0	2	3	2	1
9	0	43	2	3	0	1	3	2	1	2
10	1	26	2	2	1	1	2	2	1	1
11	0	22	2	1	1	1	2	2	1	1
12	1	19	2	2	1	0	2	2	1	1
13	1	26	2	3	1	1	2	3	1	1
14	1	60	2	2	0	1	2	2	1	0
15	0	40	2	2	1	1	2	2	1	1
16	0	54	2	2	1	2	2	2	1	1
17	0	23	2	3	0	1	2	3	1	1
18	1	29	2	2	1	1	2	2	1	1
19	0	21	3	3	2	2	3	3	2	2
20	1	22	2	2	0	1	2	2	1	1
21	0	22	3	2	1	1	2	2	1	1
22	0	22	3	3	1	1	2	2	1	1
23	1	26	3	2	1	1	3	2	1	0
24	0	26	2	3	0	1	2	3	0	2
25	1	55	2	1	0	1	2	1	1	1
26	0	40	1	2	1	0	2	2	1	1
27	0	28	2	3	0	1	2	2	1	1
28	1	48	2	1	1	1	2	2	1	0
29	1	22	2	2	1	0	3	2	0	1
30	0	22	2	2	0	1	2	3	1	1
31	1	22	2	2	1	1	3	2	0	1
32	0	55	3	2	0	1	3	3	0	1
33	0	45	2	2	1	1	3	2	1	1
34	0	46	2	3	0	1	3	3	1	1
35	0	55	2	2	0	1	2	2	0	0
36	0	61	1	2	0	0	2	1	1	1
37	1	65	1	2	1	1	2	3	1	1
38	1	68	1	1	0	0	2	1	1	1
39	1	61	1	1	0	0	2	1	1	1
40	0	73	1	2	0	1	2	1	1	0
41	0	77	2	1	1	0	1	2	0	1

## Sheet: Dry eye
Patient	Sex	Age	Duration	Severity	OCT Right eye Sup	OCT Right eye inf	OCT right eye nasal	OCT right eye temporal	OCT left eye sup	OCT left eye inf	OCT left eye nasal	OCT left eye temporal
1	0	52	1	1	1	2	0	0	2	2	1	0
2	0	59	10	1	2	2	2	1	2	2	1	1
3	0	57	12	4	1	0	1	1	1	1	0	0
4	0	58	6	3	1	2	0	1	2	2	1	1
5	0	48	2	2	1	2	0	1	2	2	1	0
6	0	40	6	2	3	2	1	1	2	3	1	1
7	0	37	2	2	2	2	0	1	1	2	0	0
8	0	59	10	4	2	1	0	0	1	1	0	0
9	0	45	10	4	2	1	0	0	1	2	0	0
10	0	44	2	3	1	1	0	0	2	1	0	1
11	0	63	30	4	2	1	1	1	1	1	1	0
12	0	54	30	4	2	1	0	1	1	1	0	0
13	1	65	15	3	1	1	0	0	1	2	0	0
14	1	63	5	2	1	2	0	1	2	2	0	1
15	1	55	7	3	2	1	0	1	1	2	0	0
16	1	52	8	3	3	1	0	0	2	1	0	0
17	0	65	20	4	1	1	0	0	1	1	1	0
18	0	59	4	2	1	2	0	1	1	2	1	0
19	0	57	6	4	2	2	1	1	2	2	1	0
20	1	27	2	3	2	1	0	0	2	1	0	0
21	0	78	10	2	2	1	1	1	2	2	1	0
22	0	43	3	1	3	2	0	1	2	1	1	1
23	1	28	2	1	1	2	0	1	2	3	1	1
24	1	46	6	3	2	1	0	1	1	1	0	1
25	0	76	15	4	0	0	0	0	1	0	0	0
26	1	64	2	1	1	2	1	1	2	2	1	0
27	1	77	5	1	1	2	1	0	2	1	0	0
28	0	22	2	1	3	2	1	1	1	3	1	1
29	0	21	4	2	2	3	1	1	2	3	1	0
30	0	23	6	3	1	2	0	1	2	1	1	0
31	0	20	9	4	3	1	1	0	1	1	0	1
32	1	24	3	1	3	3	1	1	2	3	0	1
33	1	25	5	2	2	3	1	1	2	2	1	1
34	1	26	5	3	1	2	0	1	0	2	0	0
35	1	27	10	4	2	1	1	0	2	1	1	1
